# Supplementary material for: Prevalence and Factors Associated with Working Equid Lameness in Low- and Middle-Income Countries: A Systematic Review and Meta-Analysis
Source: Animals (Basel). 2022 Nov 10;12(22):3100. doi: 10.3390/ani12223100 (PMC9686919; doi:10.3390/ani12223100)
Supplement: Supplementary file 1 [file animals-12-03100-s001.zip]

Archive with 7 entries (6 files):
- animals-1956041-New supplementary materials/
- animals-1956041-New supplementary materials/Figure_S1-S5_Alternative_subgroup_forest_plots.pdf
- animals-1956041-New supplementary materials/Spreadsheet_S1_All_studies_included.xlsx
- animals-1956041-New supplementary materials/Spreadsheet_S2_Extracted_data_all_study_arms.xlsx
- animals-1956041-New supplementary materials/Spreadsheet_S3_Study_factors_reported_revised.xlsx
- animals-1956041-New supplementary materials/Spreadsheet_S4_Qualitative_inclusions.xlsx
- animals-1956041-New supplementary materials/Table_S1_Sensitivity_analysis.pdf
