# Supplementary material for: Prevalence and Factors Associated with Working Equid Lameness in Low- and Middle-Income Countries: A Systematic Review and Meta-Analysis
Source: Animals (Basel). 2022 Nov 10;12(22):3100. doi: 10.3390/ani12223100 (PMC9686919; doi:10.3390/ani12223100)
Supplement: Supplementary file 1 [file animals-12-03100-s001.zip › animals-1956041-New supplementary materials/Spreadsheet_S1_All_studies_included.xlsx]

## Sheet: Included_Studies
Study_ID	Study	Publication_year	Title	Inclusion_Type	Study_Year(s)	N_countries	Country	Country_Income_level	Primary_Focus	Source	FullText_Language	Species	Work_type	Outcome	Internal_Bias_Risk	Externl_Bias_Risk	Overall_Bias_Risk
1	Ashinde et al 2017 [44]	2017	Health and welfare status of donkeys in and around Hawassa Town, Southern Ethiopia	Extraction	2016, 2017	1	Ethiopia	Low	Health and Welfare	Scientific Journal	English	Donkey	cart	lameness	high	low	moderate
2	Ali et al 2016 [14]	2016	The prevalence of lameness and associated risk factors in cart mules in Bahir Dar, Ethiopia	Extraction	2013	1	Ethiopia	Low	Lameness or orthopaedics related	Scientific Journal	English	Mule	cart	lameness	low	moderate	low
3	Alves et al 2003 [45]	2003	Clinic and radiographic evaluation of the bone diseases in distal forelimb region of the donkey (Equus asinus) used to traction role in Sao Luis, MA, Brazil	Extraction	2003	1	Brazil	Lower-middle	Lameness or orthopaedics related	Scientific Journal	Portuguese	Donkey	cart	lameness	high	high	high
4	Andrade et al 2009 [46]	2009	Clinical, hematological and parasitological evaluation in equines used for wagon traction in Aracajú city, SE, Brazil	Extraction	2008	1	Brazil	Upper-middle	Health and Welfare	Scientific Journal	Portuguese	Horse	cart	lameness	high	high	high
5	Asfaw et al 2020 [80]	2020	Economic Contribution of Cart Horses to the Livelihoods of Families in Gondar Town Ethiopia	Extraction	2014, 2015	1	Ethiopia	Low	Other	Scientific Journal	English	Horse	Various: cart, pack	lameness & gait abnormality	high	moderate	high
6	Solomon et al 2019 [47]	2019	The prevalence of foot related problems in working donkeys and its implication on the livelihood of donkey owners in Hawassa City, Southern Ethiopia	Extraction	2014, 2015	1	Ethiopia	Low	Lameness or orthopaedics related	Scientific Journal	English	Donkey	cart	lameness	high	low	moderate
7	Assefa et al 2017 [81]	2017	The major cause of lameness and associated risk factors in working donkey in and around Hawassa town, Ethiopia	Qualitative	2007, 2008	1	Ethiopia	Low	Lameness or orthopaedics related	Scientific Journal	English	Donkey	Various: cart, pack	lameness	moderate	high	high
8	Ayele et al 2007 [48]	2007	Principal health problems of donkeys in Dugda Bora district of Ethiopia	Extraction	2004, 2005	1	Ethiopia	Low	Health and Welfare	Conference Proceeding	English	Donkey	unspecified	lameness	high	moderate	high
9	Biswas et al 2013 [72]	2013	Assessment of pack animal welfare in and around Bareilly city of India	Extraction	2009	1	India	Lower-middle	Health and Welfare	Scientific Journal	English	Horse, Pony, Donkey, Mule	Various: cart, pack	abnormal gait	moderate	moderate	moderate
10	Broster et al 2009 [11]	2009	The range and prevalence of pathological abnormalities associated with lameness in working horses from developing countries	Extraction	2006, 2007	2	India, Pakistan	Low	Lameness or orthopaedics related	Scientific Journal	English	Horse	cart	lameness	low	moderate	low
11	Burden et al 2010 [110]	2010	Selected health and management issues facing working donkeys presented for veterinary treatment in rural Mexico: some possible risk factors and potential intervention strategies	Extraction	2008	1	Mexico	Upper-middle	Health and Welfare	Scientific Journal	English	Donkey	Various: cart, pack, draught, riding	lameness	high	high	high
12	Fekadu et al 2015 [49]	2015	Epidemiology of Lameness among Cart Pulling Donkeys in Hawassa City Administration, Southern Ethiopia	Extraction	2013, 2014	1	Ethiopia	Low	Lameness or orthopaedics related	Scientific Journal	English	Donkey	cart	lameness	moderate	low	moderate
13	Molla et al 2017 [93]	2017	The Welfare, Watering, Housing, Feeding and Working Management of Working Donkeys in and Around Hawassa City, Southern Ethiopia	Extraction	2014, 2015	1	Ethiopia	Low	Health and Welfare	Scientific Journal	English	Donkey	Various: cart, pack	lameness & gait abnormality	moderate	moderate	moderate
14	Tesfaye et al 2016 [50]	2016	Study on the Health and Welfare of Working Donkeys in Mirab Abaya District, Southern Ethiopia	Extraction	2015, 2016	1	Ethiopia	Low	Health and Welfare	Scientific Journal	English	Donkey	Various: cart, pack, multipurpose	lameness	moderate	low	low
15	Burn et al 2010 [24]	2010	Environmental and demographic risk factors for poor welfare in working horses, donkeys and mules in developing countries	Extraction	2003, 2004, 2005, 2006, 2007	9	Afghanistan, Egypt, Ethiopia, Guatemala, India, Jordan, Kenya, Pakistan, The Gambia	Low*	Health and Welfare	Scientific Journal	English	Horse, Donkey, Mule	Various: Tourism (riding), tourism (carriage), human transport (cart), human transport (riding), goods transport (cart), goods transport (pack), agriculture, brick kiln (cart), brick kiln (pack), ceremonial, foal of working mother, or other	abnormal gait	low	moderate	low
16	Chala et al 2019 [82]	2019	Health and welfare problems of pack donkeys and cart horses in and around Holeta town, Walmara district, central Ethiopia	Qualitative	2013, 2014	1	Ethiopia	Low	Health and Welfare	Scientific Journal	English	Horse, Donkey	Various: cart (horses), pack (donkeys)	posture/gait abnormality	high	low	moderate
17	Chaves et al 2011 [51]	2011	Foot lesions in donkeys (Equus asinus) used in animal traction vehicles in the city of San Luiz, Maranhao	Extraction	2009	1	Brazil	Upper-middle	Lameness or orthopaedics related	Scientific Journal	Portuguese	Donkey	cart	lameness	moderate	high	high
18	Daneil et al 2013 [52]	2013	Assesment on the welfare and its influence on the health of cart horses in Combolcha District, Ethiopia	Extraction	2011, 2012	1	Ethiopia	Low	Health and Welfare	Scientific Journal	English	Horse	cart	lameness	moderate	high	high
19	Dennison et al 2007 [73]	2007	A comparative study of the welfare of equines working in the brick kilns of Multan and Peshawar, Pakistan	Extraction	2005	1	Pakistan	Low	Health and Welfare	Conference Proceeding	English	Horse, Donkey	kilns (pack)	abnormal gait	moderate	moderate	moderate
20	Galindo et al 2018 [41]	2018	Application of the hands-on donkey tool for assessing the welfare of working equids at Tuliman, Mexico	Extraction	2013, 2014	1	Mexico	Upper-middle	Health and Welfare	Scientific Journal	English	Horse, Donkey, Mule	unspecified	lameness	moderate	high	high
21	Tadesse 2014 [53]	2014	Health constraints of Cart Horses in the Dry warm, Sub-moist tepid and Moist cool Climatic Zones of Central Ethiopia	Extraction	1997	1	Ethiopia	Low	Health and Welfare	Scientific Journal	English	Horse	cart	lameness	moderate	moderate	moderate
22	Gichure et al 2020 [54]	2020	Assessment of Phenotypic Characteristics andWorkSuitability for Working Donkeys in the Central Highlands in Kenya	Extraction	2018	1	Kenya	Lower-middle	Other	Scientific Journal	English	Donkey	unspecified	lameness	moderate	low	low
23	Haddy et al 2021 a [55]	2021	Evaluation of long-term welfare initiatives on working equid welfare and social transmission of knowledge in Mexico	Extraction	2019, 2020	1	Mexico	Upper-middle	Other	Scientific Journal	English	Horse, Donkey, Mule	Various: riding, packing, agroforestry, sport (4%), other	lameness	low	high	moderate
24	Haddy et al 2021 b [34]	2021	Comparison of working equid welfare across three regions of Mexico	Extraction	2019	1	Mexico	Upper-middle	Health and Welfare	Scientific Journal	English	Horse, Donkey, Mule	Various: riding, packing, agroforestry, other	lameness	moderate	moderate	moderate
25	King et al 2009 [13]	2009	Prevalence of lameness in carriage horses in Yucatan, Mexico	Extraction	2007	1	Mexico	Upper-middle	Lameness or orthopaedics related	Scientific Journal	English	Horse	cart	lameness	moderate	moderate	moderate
26	Kiros et al 2016 [15]	2016	A cross sectional study on risk factors associated with lameness of working donkeys in and around Hawassa, Ethiopia	Extraction	2011, 2012	1	Ethiopia	Low	Lameness or orthopaedics related	Scientific Journal	English	Donkey	cart	lameness	moderate	low	low
27	Leeb et al 2003 [56]	2003	Welfare assessment of working donkeys: assessment of the impact of an animal healthcare project in West Kenya	Extraction	unknown	1	Kenya	Low	Health and Welfare	Scientific Journal	English	Donkey	unspecified	lameness	moderate	high	high
28	McLean et al 2012 [57]	2012	Improving working donkey (Equus asinus) welfare and management in Mali, West Africa	Extraction	2010	1	Mali	Low	Health and Welfare	Scientific Journal	English	Donkey	unspecified	lameness	moderate	high	high
29	Menarim et al 2010 [58]	2010	Clinical, radiographic and ultrasound aspects of lameness in urban draught horses in Chile	Extraction	unknown	1	Chile	Upper-middle	Lameness or orthopaedics related	Conference Proceeding	English	Horse	draught	lameness	low	high	high
30	Bazezew et al 2014 [16]	2014	Lameness and associated risk factors in Cart Mules in Northwestern Ethiopia	Extraction	2013, 2014	1	Ethiopia	Low	Lameness or orthopaedics related	Scientific Journal	English	Mule	cart	lameness	low	moderate	low
31	Morgan 2017 [18]	2017	The epidemiology of lameness in working donkeys in Addis Ababa and the central Oromia region of Ethiopia: a comparative study of urban and rural donkey populations	Extraction	unknown	1	Ethiopia	Low	Lameness or orthopaedics related	Conference Proceeding	English	Donkey	unspecified	lameness	moderate	high	high
32	Amante et al 2014 [59]	2014	Health and welfare assessment of working equine in and around Nekemte town, east Wollega zone, Ethiopia	Extraction	2011, 2012	1	Ethiopia	Low	Health and Welfare	Scientific Journal	English	Horse, Donkey, Mule	Various: draught, pack, ridden and other	lameness	moderate	moderate	moderate
33	Namangale et al 2017 [31]	2017	An assessment of donkeys' welfare using physical and emotional parameters: a case of Mkwinda EPA, Bunda area, Lilongwe, Malawi	Extraction	unknown	1	Malawi	Low	Health and Welfare	Conference Proceeding	English	Donkey	Various: cart, other	lameness	moderate	high	high
34	Niraj et al 2014 [92]	2013	Welfare assessment of working donkeys in Mekelle city, Ethiopia	Extraction	2011, 2012	1	Ethiopia	Low	Health and Welfare	Scientific Journal	English	Donkey	pack	lameness & gait abnormality	moderate	moderate	moderate
35	Norris et al 2020 [23]	2020	A new framework for assessing equid welfare: a case study of working equids in Nepalese brick kilns	Extraction	2018, 2019	1	Nepal	Low	Health and Welfare	Scientific Journal	English	Horse, Donkey, Mule	kilns (cart, pack)	lameness	low	moderate	moderate
36	Pinsky et al 2019 [60]	2019	A pilot welfare assessment of working ponies on Gili Trawangan, Indonesia	Extraction	2017	1	Indonesia	Lower-middle	Health and Welfare	Scientific Journal	English	Pony	Various: Tourist cart, tourist riding, supply transport, rubbish collection	lameness	low	high	moderate
37	Popescu et al 2014 a [74]	2014	Human related indifference as a working horse welfare indicator	Extraction	2013	1	Romania	Upper-middle	Health and Welfare	Scientific Journal	English	Horse	unspecified	abnormal gait	moderate	high	moderate
38	Popescu et al 2011 [75]	2011	Welfare assessment of working horses through the use of animal-linked parameters	Extraction	2010	1	Romania	Upper-middle	Health and Welfare	Conference Proceeding	English	Horse	unspecified	abnormal gait	high	high	high
39	Popescu et al 2013 [78]	2013	The relationship between behavioral and other welfare indicators of working horses	Extraction	2010	1	Romania	Upper-middle	Health and Welfare	Scientific Journal	English	Horse	Various: Cart, ploughing, transport of people and goods	abnormal gait	low	low	low
40	Popescu et al 2017 [76]	2017	The relationship between the welfare quality and stress index in working and breeding horses	Extraction	unknown	1	Romania	Upper-middle	Health and Welfare	Scientific Journal	English	Horse	Various: cart, agriculture	abnormal gait	moderate	high	high
41	Popescu et al 2016 [61]	2016	The owners' assessment of lameness in working horses	Extraction	unknown	1	Romania	Upper-middle	Lameness or orthopaedics related	Other	English	Horse	Various: transport, agriculture, agroforestry	lameness	moderate	high	high
42	Popescu et al 2014 b [83]	2014	The interrelations of good welfare indicators assessed in working horses and their relationships with the type of work	Qualitative	2012	1	Romania	Upper-middle	Health and Welfare	Scientific Journal	English	Horse	Various: cart, transport of people or goods	abnormal gait	moderate	high	high
43	Popescu et al 2012 [77]	2012	Animal linked parameters in the working horses' welfare assessment	Extraction	2011	1	Romania	Upper-middle	Health and Welfare	Other	English	Horse	Various: cart and agroforestry	abnormal gait	moderate	high	high
44	Pritchard et al 2005 [17]	2005	Assessment of the welfare of working horses, mules and donkeys, using health and behaviour parameters	Extraction	2002, 2003	5	Afghanistan, Egypt, India, Jordan, Pakistan	Low*	Health and Welfare	Scientific Journal	English	Horse, Donkey, Mule	Various: draught, pack, ridden work, other	abnormal gait	moderate	moderate	moderate
45	Reddy 2005 [62]	2005	Common ailments in working equines - a field study	Extraction	unknown	1	India	Low	Health and Welfare	Other	English	Horse, Donkey, Mule	unspecified	lameness	high	high	high
46	Regan et al 2015 [63]	2015	Clinical abnormalities in working donkeys and their associations with behaviour	Extraction	unknown	1	Pakistan	Lower-middle	Health and Welfare	Scientific Journal	English	Donkey	Various: cart, pack	lameness	high	high	high
47	Reix et al 2014 [12]	2014	The range and prevalence of clinical signs and conformation associated with lameness in working draught donkeys in Pakistan	Extraction	2007	1	Pakistan	Low	Lameness or orthopaedics related	Scientific Journal	English	Donkey	cart	lameness	moderate	high	moderate
48	Reix et al 2015 [84]	2015	A two-year participatory intervention project with owners to reduce lameness and limb abnormalities in working horses in Jaipur, India	Qualitative	2007, 2008, 2009	1	India	Lower-middle	Lameness or orthopaedics related	Scientific Journal	English	Horse	Various: cart, ceremonial, other	lameness	moderate	moderate	moderate
49	Robledo-Reyes et al 2020 [91]	2020	Management and welfare of working equids in the Guerrero state	Qualitative	2018, 2019	1	Mexico	Upper-middle	Health and Welfare	Scientific Journal	English	Horse, Donkey, Mule	Various: agriculture, rodeo, riding, tourism, dancing, racing	claudication, "lameness and deformities"	high	moderate	high
50	Rodrigues et al 2020 [64]	2020	Quantifying poor working equid welfare in Nepalese brick kilns using a welfare assessment tool	Extraction	2019	1	Nepal	Lower-middle	Health and Welfare	Scientific Journal	English	Horse, Donkey, Mule	kilns	lameness	moderate	moderate	moderate
51	Saez et al 2013 [85]	2013	Morphological characteristics and most frequent health constraints of urban draught horses attending a free healthcare programme in the south of Chile: a retrospective study (1997-2009)	Qualitative	1997, 1998, 1999, 2000, 2001, 2002, 2003, 2004, 2005, 2006, 2007, 2008, 2009	1	Chile	Upper-middle	Health and Welfare	Scientific Journal	English	Horse	pack	lameness	high	high	high
52	Schork et al 2018 [87]	2018	Personality, abnormal behaviour, and health: an evaluation of the welfare of police horses	Qualitative	unknown	1	Brazil	Upper-middle	Health and Welfare	Scientific Journal	English	Horse	draught	lameness	high	moderate	high
53	Schork et al 2014 [86]	2014	Rapid animal welfare assessment: an archaeological approach	Qualitative	unknown	1	Brazil	Upper-middle	Health and Welfare	Scientific Journal	English	Horse	Police	lameness	high	moderate	high
54	Shelima et al 2007 [65]	2007	Major constraints and health management of carthorses in the mid Rift Valley of Ethiopia	Extraction	2003, 2004	1	Ethiopia	Low	Health and Welfare	Conference Proceeding	English	Horse	cart	lameness	high	moderate	high
55	Fsahaye et al 2018 [66]	2018	Health and welfare assessment of working donkeys in and around Rama Town, Tigray, Ethiopia	Extraction	2016, 2017	1	Ethiopia	Low	Health and Welfare	Scientific Journal	English	Donkey	Various: draught, pack, other	lameness	high	low	moderate
56	Mekuria et al 2013 [79]	2013	Management practices and welfare problems encountered on working equids in Hawassa town, Southern Ethiopia	Extraction	2008, 2009	1	Ethiopia	Low	Health and Welfare	Scientific Journal	English	Horse, Donkey, Mule	Various: draught, pack, ridden work, other	lameness & gait abnormality	moderate	low	moderate
57	Tadesse et al 2019 [88]	2019	Identification of causes and associated risk factors for lameness in working donkeys in and around Bishoftu	Qualitative	2014, 2015	1	Ethiopia	Low	Lameness or orthopaedics related	Scientific Journal	English	Donkey	pack	lameness	moderate	moderate	moderate
58	Herago et al 2015 [67]	2015	Assessment on working donkey welfare issue in Wolaita Soddo Zuria district, southern Ethiopia	Extraction	2014, 2015	1	Ethiopia	Low	Health and Welfare	Scientific Journal	English	Donkey	Various: draught, pack	lameness	high	moderate	high
59	Tanga et al 2019 [68]	2019	The neglected welfare statue of working donkeys in Ethiopia: the case of Dale district in southern Ethiopia	Extraction	2017, 2018	1	Ethiopia	Low	Health and Welfare	Scientific Journal	English	Donkey	Various: cart, pack	lameness	moderate	moderate	moderate
60	Fisahaye et al 2018 [89]	2018	A study on hoof abnormalities among working donkeys presented to veterinary clinics in and around Mekelle, Ethiopia	Qualitative	2013, 2014	1	Ethiopia	Low	Lameness or orthopaedics related	Scientific Journal	English	Donkey	Police	lameness	moderate	moderate	moderate
61	Upjohn et al 2013 [69]	2013	Quantitative versus qualitative approaches: A comparison of two research methods applied to identification of key health issues for working horses in Lesotho	Extraction	2009	1	Lesotho	Lower-middle	Other	Scientific Journal	English	Horse	Various: ridden work, ploughing, police	lameness	moderate	moderate	moderate
62	Upjohn et al 2012 [70]	2012	Cross-sectional survey of owner knowledge and husbandry practices, tack and health issues affecting working horses in Lesotho	Extraction	2007	1	Lesotho	Lower-middle	Other	Scientific Journal	English	Horse	Various: ridden work, police, turists, ploughing, cart	lameness	moderate	moderate	low
63	Usman et al 2015 [71]	2015	Health and welfare related assessment of working equine in and Around Batu Town, East Shoa, Central Ethiopia	Extraction	2014, 2015	1	Ethiopia	Low	Health and Welfare	Scientific Journal	English	Horse, Donkey, Mule	Various: draught, pack, riding	lameness	high	low	moderate
64	Varshney et al 2009 [90]	2009	A study on the limb conformational defects in equine	Qualitative	2006	1	India	Low	Lameness or orthopaedics related	Scientific Journal	English	Horse, Donkey, Mule	draught	lameness	high	high	high

## Sheet: Key
Low*	Study reporting on data from several countries analysed together. Include low-income and lower-middle income countries in the study. Income level attributed was based on the income level of the majority of countries in the study. Analysis to be conducted with and without this event.		Risk of Bias Item - modified Hoy et al 2012		Criteria for Answers
			Internal Validity
			1	Were data collected directly from the subjects (animals) as	YES (low risk)
				opposed to a proxy (owner questionnaire)?	NO (high risk)
			2	Was an acceptable case definition for lameness used	YES (low risk)
				in the study?	NO (high risk)
			3	Was the study instrument for lameness identification shown	YES (low risk)
	Where the income classification for the country changed during the data collection years of the study, only the country classification on the first year of the study was considered for analysis			to have reliability and validity (if necessary)?	NO (high risk)
			4	Was the same mode of data collection used for all subjects?	YES (low risk)
					NO (high risk)
			5	Were the numerator(s) and denominator(s) for lameness	YES (low risk)
				prevalence appropriate?	NO (high risk)
			External Validity
			6	Was the study’s target population a close representation of	YES (low risk)
				the national population in relation to relevant variables?	NO (high risk)
			7	Was the sampling frame a true or close representation of	YES (low risk)
				the target population?	NO (high risk)
			8	Was some form of random selection used to select the	YES (low risk)
				sample, OR, was a census undertaken?	NO (high risk)
			9	Was the risk of non-participation bias minimal?	YES (low risk)
					NO (high risk)
			Summary of the overall risk of study bias
				"Unknown" treated as "NO" for score calculation purposes
				Score key:
				LOW RISK OF BIAS: 8 or more “YES” answers. Further research is very unlikely to change confidence in the estimate.
				MODERATE RISK OF BIAS: 6 to 7 “YES” answers. Further research is likely to have an important impact on estimate confidence and may change the estimate.
				HIGH RISK OF BIAS: 5 or fewer “YES” answers. Further research is very likely to have an important impact on confidence in the estimate and is likely to change it.
