# Supplementary material for: Prevalence and Factors Associated with Working Equid Lameness in Low- and Middle-Income Countries: A Systematic Review and Meta-Analysis
Source: Animals (Basel). 2022 Nov 10;12(22):3100. doi: 10.3390/ani12223100 (PMC9686919; doi:10.3390/ani12223100)
Supplement: Supplementary file 1 [file animals-12-03100-s001.zip › animals-1956041-New supplementary materials/Spreadsheet_S2_Extracted_data_all_study_arms.xlsx]

## Sheet: Extraction_Studies_&_Events
Study_ID	Study	Publication_year	Title	Study_arm_ID	Inclusion_Type	Extraction_type	Event_description	Study_Year(s)	N_countries	Country	Country_Income_level	Study_type	Species	Work_type	Scale	Gait_assessed	Diagnostic	Outcome	Sample_size	Sample_unit	Outcome_positive	Outcome_negative	Outcome_Prevalence	SF_tested	Internal_Bias_Risk	Externl_Bias_Risk	Overall_Bias_Risk
1	Ashinde et al 2017 [44]	2017	Health and welfare status of donkeys in and around Hawassa Town, Southern Ethiopia	1	Extraction	Prevalence	Overall study	2016, 2017	1	Ethiopia	Low	Cross-sectional	Donkey	cart	Low, moderate, high	unknown	Physical exam	lameness	384	animal	149	235	0.388021	na	high	low	moderate
2	Ali et al 2016 [14]	2016	The prevalence of lameness and associated risk factors in cart mules in Bahir Dar, Ethiopia	2	Extraction	Prevalence + SF	Overall study	2013	1	Ethiopia	Low	Cross-sectional	Mule	cart	AAEP 0-5	Walk, trot	Physical exam	lameness	450	animal	nr	nr	0.268	BCS, EZL, swollen LNs, scarring, sores, rubs, harness quality, load >700kg	low	moderate	low
3	Alves et al 2003 [45]	2003	Clinic and radiographic evaluation of the bone diseases in distal forelimb region of the donkey (Equus asinus) used to traction role in Sao Luis, MA, Brazil	3	Extraction	Prevalence	Overall study	2003	1	Brazil	Lower-middle	Cross-sectional	Donkey	cart	unknown	unknown	Physical exam	lameness	17	animal	nr	nr	1	na	high	high	high
4	Andrade et al 2009 [46]	2009	Clinical, hematological and parasitological evaluation in equines used for wagon traction in Aracajú city, SE, Brazil	4	Extraction	Prevalence	Overall study	2008	1	Brazil	Upper-middle	Cross-sectional	Horse	cart	unknown	unknown	Physical exam	lameness	50	animal	4	46	0.08	na	high	high	high
5	Asfaw et al 2020 [80]	2020	Economic Contribution of Cart Horses to the Livelihoods of Families in Gondar Town Ethiopia	5.1	Extraction	Prevalence + SF	Outcome subgroup	2014, 2015	1	Ethiopia	Low	Cross-sectional	Horse	cart, pack	unknown	unknown	Physical exam	lameness	135	animal	16	119	0.118519	BCS, age	high	moderate	high
5	Asfaw et al 2020 [80]	2020	Economic Contribution of Cart Horses to the Livelihoods of Families in Gondar Town Ethiopia	5.2	Extraction	Prevalence + SF	Outcome subgroup	2014, 2015	1	Ethiopia	Low	Cross-sectional	Horse	cart, pack	unknown	unknown	Physical exam	abnormal gait	135	animal	26	109	0.192593	BCS, age	high	moderate	high
6	Solomon et al 2019 [47]	2019	The prevalence of foot related problems in working donkeys and its implication on the livelihood of donkey owners in Hawassa City, Southern Ethiopia	6	Extraction	Prevalence + SF	Overall study	2014, 2015	1	Ethiopia	Low	Cross-sectional	Donkey	cart	unknown	unknown	Physical exam	lameness	369	animal	139	230	0.376694	BCS, age, weight carried, work days, work hours, work experience, number of donkeys owned	high	low	moderate
8	Ayele et al 2007 [48]	2007	Principal health problems of donkeys in Dugda Bora district of Ethiopia	8	Extraction	Prevalence	Overall study	2004, 2005	1	Ethiopia	Low	Cross-sectional	Donkey	unspecified	unknown	unknown	unknown	lameness	1674	animal	nr	nr	0.06	na	high	moderate	high
9	Biswas et al 2013 [72]	2013	Assessment of pack animal welfare in and around Bareilly city of India	9	Extraction	Prevalence	Overall study	2009	1	India	Lower-middle	Cross-sectional	Horse, Pony, Donkey, Mule	cart, pack	unknown	unknown	Observation	abnormal gait	100	animal	40	60	0.4	na	moderate	moderate	moderate
10	Broster et al 2009 [11]	2009	The range and prevalence of pathological abnormalities associated with lameness in working horses from developing countries	10	Extraction	Prevalence + SF	Overall study	2006, 2007	2	India, Pakistan	Low	Cross-sectional	Horse	cart	Modified Busschers and Van Weeren 2001. 0-4	Walk	Physical exam	lameness	224	animal	224	0	1	BCS, age, sex, limb, conformation, limb palpation, limb manipulation, foot pathology, work type	low	moderate	low
10	Broster et al 2009 [11]	2009	The range and prevalence of pathological abnormalities associated with lameness in working horses from developing countries	10.1	Extraction	Prevalence	Country subgroup	2006	1	India	Low	Cross-sectional	Horse	cart (goods)	Modified Busschers and Van Weeren 2001. 0-4	Walk	Physical exam	lameness	108	animal	108	0	1	na	low	moderate	low
10	Broster et al 2009 [11]	2009	The range and prevalence of pathological abnormalities associated with lameness in working horses from developing countries	10.2	Extraction	Prevalence	Country subgroup	2006, 2007	1	Pakistan	Low	Cross-sectional	Horse	cart (people)	Modified Busschers and Van Weeren 2001. 0-4	Walk	Physical exam	lameness	116	animal	116	0	1	na	low	moderate	low
10	Broster et al 2009 [11]	2009	The range and prevalence of pathological abnormalities associated with lameness in working horses from developing countries	10.3	Extraction	Prevalence	Country & unit subgroup	2006	1	India	Low	Cross-sectional	Horse	cart (goods)	Modified Busschers and Van Weeren 2001. 0-4	Walk	Physical exam	lameness	432	limbs	na	na	na	na	low	moderate	low
10	Broster et al 2009 [11]	2009	The range and prevalence of pathological abnormalities associated with lameness in working horses from developing countries	10.4	Extraction	Prevalence	Country & unit subgroup	2006, 2007	1	Pakistan	Low	Cross-sectional	Horse	cart (people)	Modified Busschers and Van Weeren 2001. 0-4	Walk	Physical exam	lameness	464	limbs	na	na	na	na	low	moderate	low
11	Burden et al 2010 [110]	2010	Selected health and management issues facing working donkeys presented for veterinary treatment in rural Mexico: some possible risk factors and potential intervention strategies	11	Extraction	Grade (prev of severe lameness only)	Overall study	2008	1	Mexico	Upper-middle	Cross-sectional	Donkey	cart, pack, draught, riding	unknown	unknown	Physical exam	lameness	216	animal	na	na	na	na	high	high	high
12	Fekadu et al 2015 [49]	2015	Epidemiology of Lameness among Cart Pulling Donkeys in Hawassa City Administration, Southern Ethiopia	12	Extraction	Prevalence + SF	Overall study	2013, 2014	1	Ethiopia	Low	Cross-sectional	Donkey	cart	1-5	unknown	Physical exam	lameness	415	animal	167	248	0.40241	BCS, age, user/owner age, ownership status, educational level, handling experience, work experience, working days, working hours	moderate	low	moderate
13	Molla et al 2017 [93]	2017	The Welfare, Watering, Housing, Feeding and Working Management of Working Donkeys in and Around Hawassa City, Southern Ethiopia	13.1	Extraction	Prevalence + SF	Outcome subgroup	2014, 2015	1	Ethiopia	Low	Cross-sectional	Donkey	cart, pack	unknown	unknown	Physical exam	lameness	384	animal	168	216	0.4375	Age, sex, good roof and wall, hoof trimmed, grooming, feed type, watering frequency, treatment, deworming, owner education	moderate	moderate	moderate
13	Molla et al 2017 [93]	2017	The Welfare, Watering, Housing, Feeding and Working Management of Working Donkeys in and Around Hawassa City, Southern Ethiopia	13.2	Extraction	Prevalence	Outcome subgroup	2014, 2015	1	Ethiopia	Low	Cross-sectional	Donkey	cart, pack	unknown	unknown	Physical exam	abnormal gait	384	animal	114	270	0.296875	na	moderate	moderate	moderate
14	Tesfaye et al 2016 [50]	2016	Study on the Health and Welfare of Working Donkeys in Mirab Abaya District, Southern Ethiopia	14	Extraction	Prevalence	Overall study	2015, 2016	1	Ethiopia	Low	Cross-sectional	Donkey	cart, pack, multipurpose	modified AAEP	unknown	Physical exam	lameness	384	animal	22	362	0.0572917	na	moderate	low	low
15	Burn et al 2010 [24]	2010	Environmental and demographic risk factors for poor welfare in working horses, donkeys and mules in developing countries	15	Extraction	Prevalence + SF	Overall study	2003, 2004, 2005, 2006, 2007	9	Afghanistan, Egypt, Ethiopia, Guatemala, India, Jordan, Kenya, Pakistan, The Gambia	Low*	Cross-sectional	Horse, Donkey, Mule	Tourism (riding), tourism (carriage), human transport (cart), human transport (riding), goods transport (cart), goods transport (pack), agriculture, brick kiln (cart), brick kiln (pack), ceremonial, foal of working mother, or other	Normal/Abnormal	unknown	Physical exam	abnormal gait	10843	animal	nr	nr	0.9588	BCS, age, species, work mode, urbanisation, humidity	low	moderate	low
15	Burn et al 2010 [24]	2010	Environmental and demographic risk factors for poor welfare in working horses, donkeys and mules in developing countries	15.1	Extraction	Prevalence	Country subgroup	2003	1	Afghanistan	Low	Cross-sectional	Horse, Donkey, Mule	Tourism (riding), tourism (carriage), human transport (cart), human transport (riding), goods transport (cart), goods transport (pack), agriculture, brick kiln (cart), brick kiln (pack), ceremonial, foal of working mother, or other	Normal/Abnormal	unknown	Physical exam	abnormal gait	120	animal	nr	nr	0.3333	na	low	moderate	low
15	Burn et al 2010 [24]	2010	Environmental and demographic risk factors for poor welfare in working horses, donkeys and mules in developing countries	15.2	Extraction	Prevalence	Country subgroup	2003, 2005, 2006	1	Egypt	Lower-middle	Cross-sectional	Horse, Donkey, Mule	Tourism (riding), tourism (carriage), human transport (cart), human transport (riding), goods transport (cart), goods transport (pack), agriculture, brick kiln (cart), brick kiln (pack), ceremonial, foal of working mother, or other	Normal/Abnormal	unknown	Physical exam	abnormal gait	2852	animal	nr	nr	0.9881	na	low	moderate	low
15	Burn et al 2010 [24]	2010	Environmental and demographic risk factors for poor welfare in working horses, donkeys and mules in developing countries	15.3	Extraction	Prevalence	Country subgroup	2006, 2007	1	Ethiopia	Low	Cross-sectional	Horse, Donkey, Mule	Tourism (riding), tourism (carriage), human transport (cart), human transport (riding), goods transport (cart), goods transport (pack), agriculture, brick kiln (cart), brick kiln (pack), ceremonial, foal of working mother, or other	Normal/Abnormal	unknown	Physical exam	abnormal gait	879	animal	nr	nr	0.992	na	low	moderate	low
15	Burn et al 2010 [24]	2010	Environmental and demographic risk factors for poor welfare in working horses, donkeys and mules in developing countries	15.4	Extraction	Prevalence	Country subgroup	2005, 2006	1	Guatemala	Lower-middle	Cross-sectional	Horse, Donkey, Mule	Tourism (riding), tourism (carriage), human transport (cart), human transport (riding), goods transport (cart), goods transport (pack), agriculture, brick kiln (cart), brick kiln (pack), ceremonial, foal of working mother, or other	Normal/Abnormal	unknown	Physical exam	abnormal gait	375	animal	nr	nr	0.9973	na	low	moderate	low
15	Burn et al 2010 [24]	2010	Environmental and demographic risk factors for poor welfare in working horses, donkeys and mules in developing countries	15.5	Extraction	Prevalence	Country subgroup	2003, 2004, 2007	1	India	Low	Cross-sectional	Horse, Donkey, Mule	Tourism (riding), tourism (carriage), human transport (cart), human transport (riding), goods transport (cart), goods transport (pack), agriculture, brick kiln (cart), brick kiln (pack), ceremonial, foal of working mother, or other	Normal/Abnormal	unknown	Physical exam	abnormal gait	2734	animal	nr	nr	0.974	na	low	moderate	low
15	Burn et al 2010 [24]	2010	Environmental and demographic risk factors for poor welfare in working horses, donkeys and mules in developing countries	15.6	Extraction	Prevalence	Country subgroup	2003	1	Jordan	Lower-middle	Cross-sectional	Horse, Donkey, Mule	Tourism (riding), tourism (carriage), human transport (cart), human transport (riding), goods transport (cart), goods transport (pack), agriculture, brick kiln (cart), brick kiln (pack), ceremonial, foal of working mother, or other	Normal/Abnormal	unknown	Physical exam	abnormal gait	140	animal	nr	nr	0.1714	na	low	moderate	low
15	Burn et al 2010 [24]	2010	Environmental and demographic risk factors for poor welfare in working horses, donkeys and mules in developing countries	15.7	Extraction	Prevalence	Country subgroup	2004, 2007	1	Kenya	Low	Cross-sectional	Horse, Donkey, Mule	Tourism (riding), tourism (carriage), human transport (cart), human transport (riding), goods transport (cart), goods transport (pack), agriculture, brick kiln (cart), brick kiln (pack), ceremonial, foal of working mother, or other	Normal/Abnormal	unknown	Physical exam	abnormal gait	474	animal	nr	nr	0.9873	na	low	moderate	low
15	Burn et al 2010 [24]	2010	Environmental and demographic risk factors for poor welfare in working horses, donkeys and mules in developing countries	15.8	Extraction	Prevalence	Country subgroup	2003, 2005	1	Pakistan	Low	Cross-sectional	Horse, Donkey, Mule	Tourism (riding), tourism (carriage), human transport (cart), human transport (riding), goods transport (cart), goods transport (pack), agriculture, brick kiln (cart), brick kiln (pack), ceremonial, foal of working mother, or other	Normal/Abnormal	unknown	Physical exam	abnormal gait	2822	animal	nr	nr	0.9532	na	low	moderate	low
15	Burn et al 2010 [24]	2010	Environmental and demographic risk factors for poor welfare in working horses, donkeys and mules in developing countries	15.9	Extraction	Prevalence	Country subgroup	2004	1	The Gambia	Low	Cross-sectional	Horse, Donkey, Mule	Tourism (riding), tourism (carriage), human transport (cart), human transport (riding), goods transport (cart), goods transport (pack), agriculture, brick kiln (cart), brick kiln (pack), ceremonial, foal of working mother, or other	Normal/Abnormal	unknown	Physical exam	abnormal gait	447	animal	nr	nr	1	na	low	moderate	low
17	Chaves et al 2011 [51]	2011	Foot lesions in donkeys (Equus asinus) used in animal traction vehicles in the city of San Luiz, Maranhao	17	Extraction	Prevalence	Overall study	2009	1	Brazil	Upper-middle	Cross-sectional	Donkey	cart	unknown	Walk, trot	Physical exam	lameness	40	animal	8	32	0.2	na	moderate	high	high
18	Daneil et al 2013 [52]	2013	Assesment on the welfare and its influence on the health of cart horses in Combolcha District, Ethiopia	18	Extraction	Prevalence + SF	Overall study	2011, 2012	1	Ethiopia	Low	Cross-sectional	Horse	cart	Low, moderate, high, immobile	unknown	Physical exam	lameness	390	animal	71	319	0.182051	BCS, age, work type, behaviour	moderate	high	high
19	Dennison et al 2007 [73]	2007	A comparative study of the welfare of equines working in the brick kilns of Multan and Peshawar, Pakistan	19	Extraction	Prevalence + SF	Overall study	2005	1	Pakistan	Low	Cross-sectional	Horse, Donkey	pakc (kiln)	unknown	walk	Physical exam	abnormal gait	367	animal	367	0	1	Study location	moderate	moderate	moderate
20	Galindo et al 2018 [41]	2018	Application of the hands-on donkey tool for assessing the welfare of working equids at Tuliman, Mexico	20.1	Extraction	Grade + SF	Species subgroup	2013, 2014	1	Mexico	Upper-middle	Cross-sectional	Horse	unspecified	1-5 Hands-on tool	unknown	Physical exam hands on tool	lameness	157	animal	na	na	na	Species, age, sex	moderate	high	high
20	Galindo et al 2018 [41]	2018	Application of the hands-on donkey tool for assessing the welfare of working equids at Tuliman, Mexico	20.2	Extraction	Grade + SF	Species subgroup	2013, 2014	1	Mexico	Upper-middle	Cross-sectional	Donkey	unspecified	1-5 Hands-on tool	unknown	Physical exam hands on tool	lameness	234	animal	na	na	na	Species, age, sex	moderate	high	high
20	Galindo et al 2018 [41]	2018	Application of the hands-on donkey tool for assessing the welfare of working equids at Tuliman, Mexico	20.3	Extraction	Grade + SF	Species subgroup	2013, 2014	1	Mexico	Upper-middle	Cross-sectional	Mule	unspecified	1-5 Hands-on tool	unknown	Physical exam hands on tool	lameness	47	animal	na	na	na	Species, age, sex	moderate	high	high
21	Tadesse 2014 [53]	2014	Health constraints of Cart Horses in the Dry warm, Sub-moist tepid and Moist cool Climatic Zones of Central Ethiopia	21	Extraction	Prevalence	Overall study	1997	1	Ethiopia	Low	Cross-sectional	Horse	cart	unknown	unknown	Physical exam	lameness	837	animal	109	728	0.130227	na	moderate	moderate	moderate
22	Gichure et al 2020 [54]	2020	Assessment of Phenotypic Characteristics andWorkSuitability for Working Donkeys in the Central Highlands in Kenya	22	Extraction	Prevalence	Overall study	2018	1	Kenya	Lower-middle	Cross-sectional	Donkey	unspecified	unknown	walk	Physical exam	lameness	360	animal	62	298	0.172222	na	moderate	low	low
23	Haddy et al 2021 a [55]	2021	Evaluation of long-term welfare initiatives on working equid welfare and social transmission of knowledge in Mexico	23	Extraction	Prevalence + SF	Overall study	2019, 2020	1	Mexico	Upper-middle	Cross-sectional	Horse, Donkey, Mule	riding, packing, agroforestry, sport (4%), other	EARS tool	walk	Physical exam	lameness	266	animal	20	246	0.075188	Level of NGO intervention in the area	low	high	moderate
24	Haddy et al 2021 b [34]	2021	Comparison of working equid welfare across three regions of Mexico	24	Extraction	Prevalence	Overall study	2019	1	Mexico	Upper-middle	Cross-sectional	Horse, Donkey, Mule	riding, packing, agroforestry, other	EARS tool	walk	Physical exam	lameness	120	animal	6	114	0.05	na	moderate	moderate	moderate
25	King et al 2009 [13]	2009	Prevalence of lameness in carriage horses in Yucatan, Mexico	25	Extraction	Prevalence + SF	Overall study	2007	1	Mexico	Upper-middle	Cross-sectional	Horse	cart	AAEP 0-5	unknown	Physical exam	lameness	41	animal	41	0	1	Hoof angle, tendon enlargement, passengers per ride, ride distance, ride duration, number of rides	moderate	moderate	moderate
26	Kiros et al 2016 [15]	2016	A cross sectional study on risk factors associated with lameness of working donkeys in and around Hawassa, Ethiopia	26	Extraction	Prevalence + SF	Overall study	2011, 2012	1	Ethiopia	Low	Cross-sectional	Donkey	cart	Low, moderate, high, immobile	walk	Physical exam	lameness	384	animal	75	309	0.195312	BCS, age, behaviour, pathological abnormalities, address	moderate	low	low
27	Leeb et al 2003 [56]	2003	Welfare assessment of working donkeys: assessment of the impact of an animal healthcare project in West Kenya	27	Extraction	Prevalence + SF	Overall study	unknown	1	Kenya	Low	Cross-sectional	Donkey	unspecified	sound, mild, severe	unknown	Observation	lameness	346	animal	6	340	0.017341	Previous visit to location	moderate	high	high
28	McLean et al 2012 [57]	2012	Improving working donkey (Equus asinus) welfare and management in Mali, West Africa	28	Extraction	Prevalence	Overall study	2010	1	Mali	Low	Cross-sectional	Donkey	unspecified	0-2: 0=sounds, 1=irregular gait, 2=non-weight bearing	unknown	Physical exam	lameness	52	animal	9	43	0.173077	Age, sex, lameness, scarring, hydration, colour, lesion	moderate	high	high
29	Menarim et al 2010 [58]	2010	Clinical, radiographic and ultrasound aspects of lameness in urban draught horses in Chile	29	Extraction	Prevalence	Overall study	unknown	1	Chile	Upper-middle	Cross-sectional	Horse	Draught	1-5	unknown	Physical exam	lameness	46	animal	20	26	0.434783	na	low	high	high
29	Menarim et al 2010 [58]	2010	Clinical, radiographic and ultrasound aspects of lameness in urban draught horses in Chile	29.1	Extraction	Prevalence	Unit subgroup	unknown	1	Chile	Upper-middle	Cross-sectional	Horse	Draught	1-5	unknown	Physical exam	lameness	80	limbs	31	49	0.3875	na	low	high	high
30	Bazezew et al 2014 [16]	2014	Lameness and associated risk factors in Cart Mules in Northwestern Ethiopia	30	Extraction	Prevalence + SF	Overall study	2013, 2014	1	Ethiopia	Low	Cross-sectional	Mule	cart	AAEP 0-5	unknown	Physical exam	lameness	390	animal	65	325	0.166667	BCS, age, sex, limb and hoof abnormalities, rest days, rest within day, length of trip, load weight, cart condition, driver experience	low	moderate	low
31	Morgan 2017 [18]	2017	The epidemiology of lameness in working donkeys in Addis Ababa and the central Oromia region of Ethiopia: a comparative study of urban and rural donkey populations	31	Extraction	Prevalence + SF	Overall study	unknown	1	Ethiopia	Low	Cross-sectional	Donkey	unspecified	modified AAEP	Walk, trot	Physical exam	lameness	2406	animal	75	2331	0.0311721	Environment (rural/urban)	moderate	high	high
31	Morgan 2017 [18]	2017	The epidemiology of lameness in working donkeys in Addis Ababa and the central Oromia region of Ethiopia: a comparative study of urban and rural donkey populations	31.1	Extraction	Prevalence + SF	Environment Subgroup	unknown	1	Ethiopia	Low	Cross-sectional	Donkey	unspecified	modified AAEP	Walk, trot	Physical exam	lameness	227	animal	23	204	0.101322	Environment (rural/urban)	moderate	high	high
31	Morgan 2017 [18]	2017	The epidemiology of lameness in working donkeys in Addis Ababa and the central Oromia region of Ethiopia: a comparative study of urban and rural donkey populations	31.2	Extraction	Prevalence + SF	Environment Subgroup	unknown	1	Ethiopia	Low	Cross-sectional	Donkey	unspecified	modified AAEP	Walk, trot	Physical exam	lameness	2179	animal	52	2127	0.0238642	Environment (rural/urban)	moderate	high	high
32	Amante et al 2014 [59]	2014	Health and welfare assessment of working equine in and around Nekemte town, east Wollega zone, Ethiopia	32	Extraction	Prevalence	Overall study	2011, 2012	1	Ethiopia	Low	Cross-sectional	Horse, Donkey, Mule	draught, pack, ridden and other	Low, moderate, high, immobile	unknown	Physical exam	lameness	411	animal	72	339	0.175182	na	moderate	moderate	moderate
32	Amante et al 2014 [59]	2014	Health and welfare assessment of working equine in and around Nekemte town, east Wollega zone, Ethiopia	32.1	Extraction	Prevalence	Species subgroup	2011, 2012	1	Ethiopia	Low	Cross-sectional	Horse	draught, pack, ridden and other	Low, moderate, high, immobile	unknown	Physical exam	lameness	89	animal	nr	nr	0.29	na	moderate	moderate	moderate
32	Amante et al 2014 [59]	2014	Health and welfare assessment of working equine in and around Nekemte town, east Wollega zone, Ethiopia	32.2	Extraction	Prevalence	Species subgroup	2011, 2012	1	Ethiopia	Low	Cross-sectional	Donkey	draught, pack, ridden and other	Low, moderate, high, immobile	unknown	Physical exam	lameness	297	animal	nr	nr	0.124	na	moderate	moderate	moderate
32	Amante et al 2014 [59]	2014	Health and welfare assessment of working equine in and around Nekemte town, east Wollega zone, Ethiopia	32.3	Extraction	Prevalence	Species subgroup	2011, 2012	1	Ethiopia	Low	Cross-sectional	Mule	draught, pack, ridden and other	Low, moderate, high, immobile	unknown	Physical exam	lameness	25	animal	nr	nr	0.4	na	moderate	moderate	moderate
33	Namangale et al 2017 [31]	2017	An assessment of donkeys' welfare using physical and emotional parameters: a case of Mkwinda EPA, Bunda area, Lilongwe, Malawi	33	Extraction	Grade + SF	Overall study	unknown	1	Malawi	Low	Cross-sectional	Donkey	cart, other	1-5 Hands-on tool	unknown	Physical exam Hands on tool	lameness	48	animal	na	na	na	BCS, wounds score, other lesions, skin lesion, nature of gait, haircoat condition, alopecia, behaviour score, reaction to researcher, owner interaction, reaction to environment	moderate	high	high
34	Niraj et al 2014 [92]	2013	Welfare assessment of working donkeys in Mekelle city, Ethiopia	34.1	Extraction	Prevalence	Outcome subgroup	2011, 2012	1	Ethiopia	Low	Cross-sectional	Donkey	pack	unknown	unknown	Physical exam	lameness	384	animal	38	346	0.0989583	na	moderate	moderate	moderate
34	Niraj et al 2014 [92]	2014	Welfare assessment of working donkeys in Mekelle city, Ethiopia	34.2	Extraction	Prevalence	Outcome subgroup	2011, 2012	1	Ethiopia	Low	Cross-sectional	Donkey	pack	unknown	unknown	Physical exam	abnormal gait	384	animal	23	361	0.0598958	na	moderate	moderate	moderate
35	Norris et al 2020 [23]	2020	A new framework for assessing equid welfare: a case study of working equids in Nepalese brick kilns	35	Extraction	Prevalence + SF	Overall study	2018, 2019	1	Nepal	Low	Cross-sectional	Horse, Donkey, Mule	brick kilns (cart, pack)	EARS tool	unknown	Physical exam	lameness	2448	animal	nr	nr	0.063	Species, handler assertiveness	low	moderate	moderate
35	Norris et al 2020 [23]	2020	A new framework for assessing equid welfare: a case study of working equids in Nepalese brick kilns	35.1	Extraction	Prevalence + SF	Species subgroup	2018, 2019	1	Nepal	Low	Cross-sectional	Horse	brick kilns (cart, pack)	EARS tool	unknown	Physical exam	lameness	1365	animal	nr	nr	0.062	Species, handler assertiveness	low	moderate	moderate
35	Norris et al 2020 [23]	2020	A new framework for assessing equid welfare: a case study of working equids in Nepalese brick kilns	35.2	Extraction	Prevalence + SF	Species subgroup	2018, 2019	1	Nepal	Low	Cross-sectional	Donkey	brick kilns (cart, pack)	EARS tool	unknown	Physical exam	lameness	55	animal	nr	nr	0.093	Species, handler assertiveness	low	moderate	moderate
35	Norris et al 2020 [23]	2020	A new framework for assessing equid welfare: a case study of working equids in Nepalese brick kilns	35.3	Extraction	Prevalence + SF	Species subgroup	2018, 2019	1	Nepal	Low	Cross-sectional	Mule	brick kilns (cart, pack)	EARS tool	unknown	Physical exam	lameness	1028	animal	nr	nr	0.064	Species, handler assertiveness	low	moderate	moderate
36	Pinsky et al 2019 [60]	2019	A pilot welfare assessment of working ponies on Gili Trawangan, Indonesia	36	Extraction	Prevalence	Overall study	2017	1	Indonesia	Lower-middle	Cross-sectional	Pony	Tourist cart, tourist riding, supply transport, rubbish collection	0-3. 0: No lameness; 1: Mild lameness in one limb (lameness evident at walk, animal walking at normal pace and weight bearing) 2: Mild lameness in two or more limbs, or severe lameness (still weight bearing) in one limb; 3: Severe lameness or non-weightbearing lameness in one or more limbs	walk	Physical exam	lameness	24	animal	9	15	0.375	na	low	high	moderate
37	Popescu et al 2014 a [74]	2014	Human related indifference as a working horse welfare indicator	37	Extraction	Prevalence	Overall study	2013	1	Romania	Upper-middle	Cross-sectional	Horse	unspecified	Normal/Abnormal	walk	Physical exam	abnormal gait	117	animal	nr	nr	0.479	na	moderate	high	moderate
38	Popescu et al 2011 [75]	2011	Welfare assessment of working horses through the use of animal-linked parameters	38	Extraction	Prevalence	Overall study	2010	1	Romania	Upper-middle	Cross-sectional	Horse	unspecified	Normal/Abnormal	unknown	Physical exam	abnormal gait	347	animal	nr	nr	0.441	na	high	high	high
39	Popescu et al 2013 [78]	2013	The relationship between behavioral and other welfare indicators of working horses	39	Extraction	SF	Overall study	2010	1	Romania	Upper-middle	Cross-sectional	Horse	Cart, ploughing, transport of people and goods	Normal/Abnormal	walk	Physical exam	abnormal gait	715	animal	na	na	na	Observer avoidance, aggressiveness towards owner, alertness	low	low	low
40	Popescu et al 2017 [76]	2017	The relationship between the welfare quality and stress index in working and breeding horses	40	Extraction	Prevalence + SF	Overall study	unknown	1	Romania	Upper-middle	Cross-sectional	Horse	cart, agriculture	Normal/Abnormal	walk	Physical exam	abnormal gait	509	animal	nr	nr	0.331	Season	moderate	high	high
41	Popescu et al 2016 [61]	2016	The owners' assessment of lameness in working horses	41	Extraction	Prevalence + SF	Overall study	unknown	1	Romania	Upper-middle	Cross-sectional	Horse	transport, agriculture, agroforestry	AAEP 0-5	Walk, trot	Physical exam	lameness	124	animal	nr	nr	0.75	Age, work type, constitution type	moderate	high	high
43	Popescu et al 2012 [77]	2012	Animal linked parameters in the working horses' welfare assessment	43	Extraction	Prevalence	Overall study	2011	1	Romania	Upper-middle	Cross-sectional	Horse	cart and agroforestry	Normal/Abnormal	walk	Physical exam	abnormal gait	173	animal	nr	nr	0.441	na	moderate	high	high
44	Pritchard et al 2005 [17]	2005	Assessment of the welfare of working horses, mules and donkeys, using health and behaviour parameters	44	Extraction	Prevalence + SF	Overall study	2002, 2003	5	Afghanistan, Egypt, India, Jordan, Pakistan	Low*	Cross-sectional	Horse, Donkey, Mule	draught, pack, ridden work, other	unknown	walk	unknown	abnormal gait	4889	animal	nr	nr	0.924	BCS, species, work type, response to environment, limb abnormalities, skin lesions	moderate	moderate	moderate
44	Pritchard et al 2005 [17]	2005	Assessment of the welfare of working horses, mules and donkeys, using health and behaviour parameters	44.1	Extraction	Prevalence + SF	Species subgroup	2002, 2003	5	Afghanistan, Egypt, India, Jordan, Pakistan	Low*	Cross-sectional	Horse	draught, pack, ridden work, other	unknown	walk	unknown	abnormal gait	2071	animal	nr	nr	0.896	Work type	moderate	moderate	moderate
44	Pritchard et al 2005 [17]	2005	Assessment of the welfare of working horses, mules and donkeys, using health and behaviour parameters	44.2	Extraction	Prevalence + SF	Species subgroup	2002, 2003	5	Afghanistan, Egypt, India, Jordan, Pakistan	Low*	Cross-sectional	Donkey	draught, pack, ridden work, other	unknown	walk	unknown	abnormal gait	2596	animal	nr	nr	0.947	Work type	moderate	moderate	moderate
44	Pritchard et al 2005 [17]	2005	Assessment of the welfare of working horses, mules and donkeys, using health and behaviour parameters	44.3	Extraction	Prevalence + SF	Species subgroup	2002, 2003	5	Afghanistan, Egypt, India, Jordan, Pakistan	Low*	Cross-sectional	Mule	draught	unknown	walk	unknown	abnormal gait	222	animal	nr	nr	0.909	Work type	moderate	moderate	moderate
45	Reddy 2005 [62]	2005	Common ailments in working equines - a field study	45	Extraction	Prevalence	Overall study	unknown	1	India	Low	Cross-sectional	Horse, Donkey, Mule	unspecified	unknown	unknown	Physical exam	lameness	100	animal	nr	nr	0.05	na	high	high	high
46	Regan et al 2015 [63]	2015	Clinical abnormalities in working donkeys and their associations with behaviour	46	Extraction	Prevalence	Overall study	unknown	1	Pakistan	Lower-middle	Cross-sectional	Donkey	cart, pack	Normal/Abnormal	unknown	Physical exam	lameness	133	animal	nr	nr	0.98	na	high	high	high
47	Reix et al 2014 [12]	2014	The range and prevalence of clinical signs and conformation associated with lameness in working draught donkeys in Pakistan	47	Extraction	Prevalence + SF	Overall study	2007	1	Pakistan	Low	Cross-sectional	Donkey	cart	0-10	walk	Physical exam	lameness	102	animal	nr	nr	1	BCS, age, HL v FL, conformation, skeletal asymetry, pain/stifness on joint maniulation, pain on palpation, pain on hoof percussion, pain on spinal	moderate	high	moderate
50	Rodrigues et al 2020 [64]	2020	Quantifying poor working equid welfare in Nepalese brick kilns using a welfare assessment tool	50	Extraction	Prevalence	Overall study	2019	1	Nepal	Lower-middle	Cross-sectional	Horse, Donkey, Mule	kilns	EARS tool	walk	Physical exam	lameness	119	animal	nr	nr	0.479	na	moderate	moderate	moderate
54	Shelima et al 2007 [65]	2007	Major constraints and health management of carthorses in the mid Rift Valley of Ethiopia	54	Extraction	Prevalence	Overall study	2003, 2004	1	Ethiopia	Low	Cross-sectional	Horse	cart	unknown	unknown	Physical exam	lameness	241	animal	8	233	0.033195	na	high	moderate	high
55	Fsahaye et al 2018 [66]	2018	Health and welfare assessment of working donkeys in and around Rama Town, Tigray, Ethiopia	55	Extraction	Prevalence	Overall study	2016, 2017	1	Ethiopia	Low	Cross-sectional	Donkey	draught, pack, other	unknown	unknown	Physical exam	lameness	384	animal	17	367	0.0442708	na	high	low	moderate
56	Mekuria et al 2013 [79]	2013	Management practices and welfare problems encountered on working equids in Hawassa town, Southern Ethiopia	56.1	Extraction	Prevalence + SF	Outcome subgroup	2008, 2009	1	Ethiopia	Low	Cross-sectional	Horse, Donkey, Mule	draught, pack, ridden work, other	unknown	unknown	Physical exam	lameness	600	animal	nr	nr	0.892	BCS, species, work type	moderate	low	moderate
56	Mekuria et al 2013 [79]	2013	Management practices and welfare problems encountered on working equids in Hawassa town, Southern Ethiopia	56.2	Extraction	Prevalence + SF	Outcome subgroup	2008, 2009	1	Ethiopia	Low	Cross-sectional	Horse, Donkey, Mule	draught, pack, ridden work, other	unknown	unknown	Physical exam	abnormal gait	600	animal	nr	nr	0.757	BCS, species, work type	moderate	low	moderate
56	Mekuria et al 2013 [79]	2013	Management practices and welfare problems encountered on working equids in Hawassa town, Southern Ethiopia	56.3	Extraction	Prevalence + SF	Species & Outcome subgroup	2008, 2009	1	Ethiopia	Low	Cross-sectional	Horse	draught, pack, ridden work, other	unknown	unknown	Physical exam	lameness	384	animal	nr	nr	0.922	BCS, species, work type	moderate	low	moderate
56	Mekuria et al 2013 [79]	2013	Management practices and welfare problems encountered on working equids in Hawassa town, Southern Ethiopia	56.4	Extraction	Prevalence + SF	Species & Outcome subgroup	2008, 2009	1	Ethiopia	Low	Cross-sectional	Donkey	draught, pack, ridden work, other	unknown	unknown	Physical exam	lameness	208	animal	nr	nr	0.841	BCS, species, work type	moderate	low	moderate
56	Mekuria et al 2013 [79]	2013	Management practices and welfare problems encountered on working equids in Hawassa town, Southern Ethiopia	56.5	Extraction	Prevalence + SF	Species & Outcome subgroup	2008, 2009	1	Ethiopia	Low	Cross-sectional	Horse	draught, pack, ridden work, other	unknown	unknown	Physical exam	abnormal gait	384	animal	nr	nr	0.737	BCS, species, work type	moderate	low	moderate
56	Mekuria et al 2013 [79]	2013	Management practices and welfare problems encountered on working equids in Hawassa town, Southern Ethiopia	56.6	Extraction	Prevalence + SF	Species & Outcome subgroup	2008, 2009	1	Ethiopia	Low	Cross-sectional	Donkey	draught, pack, ridden work, other	unknown	unknown	Physical exam	abnormal gait	208	animal	nr	nr	0.798	BCS, species, work type	moderate	low	moderate
58	Herago et al 2015 [67]	2015	Assessment on working donkey welfare issue in Wolaita Soddo Zuria district, southern Ethiopia	58	Extraction	Prevalence	Overall study	2014, 2015	1	Ethiopia	Low	Cross-sectional	Donkey	draught, pack	unknown	unknown	Physical exam	lameness	335	animal	38	297	0.113433	na	high	moderate	high
59	Tanga et al 2019 [68]	2019	The neglected welfare statue of working donkeys in Ethiopia: the case of Dale district in southern Ethiopia	59	Extraction	Prevalence	Overall study	2017, 2018	1	Ethiopia	Low	Cross-sectional	Donkey	cart, pack	1-5 Hands-on tool	unknown	Observation	lameness	246	animal	56	190	0.227642	na	moderate	moderate	moderate
61	Upjohn et al 2013 [69]	2013	Quantitative versus qualitative approaches: A comparison of two research methods applied to identification of key health issues for working horses in Lesotho	61	Extraction	Prevalence	Overall study	2009	1	Lesotho	Lower-middle	Cross-sectional	Horse	ridden work, ploughing, police	unknown	unknown	Physical exam	lameness	245	animal	nr	nr	0.17	na	moderate	moderate	moderate
62	Upjohn et al 2012 [70]	2012	Cross-sectional survey of owner knowledge and husbandry practices, tack and health issues affecting working horses in Lesotho	62	Extraction	Prevalence + SF	Overall study	2007	1	Lesotho	Lower-middle	Cross-sectional	Horse	ridden work, police, turists, ploughing, cart	0-5	walk	Physical exam	lameness	312	animal	41	271	0.13141	Owner considering animal as healthy or unhealthy	moderate	moderate	low
63	Usman et al 2015 [71]	2015	Health and welfare related assessment of working equine in and Around Batu Town, East Shoa, Central Ethiopia	63	Extraction	Prevalence + SF	Overall study	2014, 2015	1	Ethiopia	Low	Cross-sectional	Horse, Donkey, Mule	draught, pack, riding	unknown	unknown	Physical exam	lameness	384	animal	241	143	0.627604	Species, work type	high	low	moderate
63	Usman et al 2015 [71]	2015	Health and welfare related assessment of working equine in and Around Batu Town, East Shoa, Central Ethiopia	63.1	Extraction	Prevalence + SF	Species subgroup	2014, 2015	1	Ethiopia	Low	Cross-sectional	Horse	draught, pack, riding	unknown	unknown	Physical exam	lameness	157	animal	101	56	0.643312	Work type	high	low	moderate
63	Usman et al 2015 [71]	2015	Health and welfare related assessment of working equine in and Around Batu Town, East Shoa, Central Ethiopia	63.2	Extraction	Prevalence + SF	Species subgroup	2014, 2015	1	Ethiopia	Low	Cross-sectional	Donkey	draught, pack, riding	unknown	unknown	Physical exam	lameness	183	animal	119	64	0.650273	Work type	high	low	moderate
63	Usman et al 2015 [71]	2015	Health and welfare related assessment of working equine in and Around Batu Town, East Shoa, Central Ethiopia	63.3	Extraction	Prevalence	Species subgroup	2014, 2015	1	Ethiopia	Low	Cross-sectional	Mule	draught, pack, riding	unknown	unknown	Physical exam	lameness	44	animal	21	23	0.477273	na	high	low	moderate

## Sheet: Key
Variables:	Key:		Variables:	Key:		Risk of Bias Item - modified Hoy et al 2012		Criteria for Answers
Study arm ID	Same as study ID if only one study arm		Study_year(s)	Data collection years		Internal Validity
	study ID with decimal numbers if multiple extraction arms for the same study		N_countries	Number of countries sampled by study		1	Were data collected directly from the subjects (animals) as	YES (low risk)
			Country	Country/countries sampled by study			opposed to a proxy (owner questionnaire)?	NO (high risk)
SF	Study factor(s)		Country_Income_level	Country income level at time of start of data collection		2	Was an acceptable case definition for lameness used	YES (low risk)
na	not applicable		Study_type	Study sampling type (for lameness-related outcomes)			in the study?	NO (high risk)
nr	not reported		Species	Species sampled in the study		3	Was the study instrument for lameness identification shown	YES (low risk)
			Work_type	Type fo work conducted by sampled equids			to have reliability and validity (if necessary)?	NO (high risk)
			Scale	Scale used for lameness-related outcome assessment		4	Was the same mode of data collection used for all subjects?	YES (low risk)
Income_level:	Key:		Gait_assessed	Gait assessed for outcome determination				NO (high risk)
Low	https://datatopics.worldbank.org/world-development-indicators/the-world-by-income-and-region.html		Diagnostic	Main diagnsotic method for outcome of interest		5	Were the numerator(s) and denominator(s) for lameness	YES (low risk)
Lower-middle			Outcome	Lameness-related outcome assessed			prevalence appropriate?	NO (high risk)
Upper-middle			Sample_size	Number of subjects sampled		External Validity
Low*	Study reporting on data from several countries analysed together. Include low-income and lower-middle income countries in the study. Income level attributed was based on the income level of the majority of countries in the study. Analysis to be conducted with and without this event.		Sample_unit	Unit sampled		6	Was the study’s target population a close representation of	YES (low risk)
			Outcome_positive	Number of sampled units with positive outcome			the national population in relation to relevant variables?	NO (high risk)
			Outcome_negative	Number of sampled units with negative outcome		7	Was the sampling frame a true or close representation of	YES (low risk)
			Outcome_prevalence	Lameness or gait abnormality prevalence			the target population?	NO (high risk)
			SF_tested	Study factors tested against the outcome of interest		8	Was some form of random selection used to select the	YES (low risk)
	Where the income classification for the country changed during the data collection years of the study, only the country classification on the first year of the study was considered for analysis		Internal_bias_risk	Overall score for internal bias			sample, OR, was a census undertaken?	NO (high risk)
			External_bias_risk	Overall score for external bias		9	Was the risk of non-participation bias minimal?	YES (low risk)
			Overal_risk_of_bias	Overall score for risk of bias assessment				NO (high risk)
						Summary of the overall risk of study bias
							"Unknown" treated as "NO" for score calculation purposes
Extraction type:	Key:						Score key:
Prevalence	Prevalence of lameness-related outcome (lameness or gait abnormality)						LOW RISK OF BIAS: 8 or more “YES” answers. Further research is very unlikely to change confidence in the estimate.
SF	Study factors for lameness-related outcomes						MODERATE RISK OF BIAS: 6 to 7 “YES” answers. Further research is likely to have an important impact on estimate confidence and may change the estimate.
Grade	Lameness grade						HIGH RISK OF BIAS: 5 or fewer “YES” answers. Further research is very likely to have an important impact on confidence in the estimate and is likely to change it.
