# Supplementary material for: Prevalence and Factors Associated with Working Equid Lameness in Low- and Middle-Income Countries: A Systematic Review and Meta-Analysis
Source: Animals (Basel). 2022 Nov 10;12(22):3100. doi: 10.3390/ani12223100 (PMC9686919; doi:10.3390/ani12223100)
Supplement: Supplementary file 1 [file animals-12-03100-s001.zip › animals-1956041-New supplementary materials/Spreadsheet_S3_Study_factors_reported_revised.xlsx]

## Sheet: Factors_Lameness_prev
Study Factor against lameness outcome	Ali 2016 (2) [14]	Asfaw 2020 (5.1) [80]	Asrat Solomon 2019 (6) [47]	Fekadu 2015 (12) [49]	Molla B. 2017 (13.1) [93]	Daneil 2013 (18) [52]	Haddy 2021 (23) [54]	King 2009 (25) [13]	Kiros 2016 (26) [15]	M. Bazezew 2014 (30) [16]	Morgan 2007 (31) [18]	Norris 2020 (35) [23]	Popescu 2016 (41) [61]	S. Mekuria 2013 (56.1) [79]	S. Mekuria 2013 (56.3) [79]	S. Mekuria 2013 (56.4) [79]	Upjohn 2012 (62) [70]	Usman 2015 (63) [71]	Usman 2015 (63.1) [71]	Usman 2015 (63.2) [71]
Study_arm_type	Overall study	Outcome subgroup	Overall study	Overall study	Outcome subgroup	Overall study	Overall study	Overall study	Overall study	Overall study	Overall study	Overall study	Overall study	Outcome subgroup	Spp&outcome (horse lameness)	Spp&outcome (donkey lameness)	Overall study	Overall study	Spp subgroup (horse)	Spp subgroup (donkey)
Overall risk of bias	low	high	moderate	moderate	moderate	high	moderate	moderate	low	low	high	moderate	high	moderate	moderate	moderate	low	moderate	moderate	moderate
Sex male v female (ref)	1	0	0	0	3	0	0	0	0	1	0	0	0	0	0	0	0	0	0	0
Species donkey v horse (ref)	0	0	0	0	0	0	0	0	0	0	0	0	0	2	0	0	0	1	0	0
Species horse v donkey (ref)	0	0	0	0	0	0	0	0	0	0	0	0	0	3	0	0	0	1	0	0
Species donkey v mule (ref)	0	0	0	0	0	0	0	0	0	0	0	0	0	0	0	0	0	1	0	0
Species horse v mule (ref)	0	0	0	0	0	0	0	0	0	0	0	0	0	0	0	0	0	1	0	0
Age (Categorical)	0	1	1	1	0	1	0	0	3	1	0	0	1	0	0	0	0	0	0	0
Age (Continuous)	1	0	0	0	0	0	0	0	0	0	0	0	0	0	0	0	0	0	0	0
Age ≥8 v <8 years (ref)	0	0	0	0	3	0	0	0	0	0	0	0	0	0	0	0	0	0	0	0
Constitution_type	0	0	0	0	0	0	0	0	0	0	0	0	1	0	0	0	0	0	0	0
Behaviour	0	0	0	0	0	1	0	0	0	0	0	0	0	0	0	0	0	0	0	0
Behaviour_depressed v not depressed (ref)	0	0	0	0	0	0	0	0	3	0	0	0	0	0	0	0	0	0	0	0
Work_Type	0	0	0	0	0	1	0	0	0	0	0	0	0	0	1	0	0	1	0	0
Work_type_draught v pack (ref)	0	0	0	0	0	0	0	0	0	0	0	0	0	1	1	3	0	1	1	1
Work_hours_in_day	0	0	1	3	0	0	0	0	0	0	0	0	0	0	0	0	0	0	0	0
Work_days_in_week	0	0	1	0	0	0	0	0	0	0	0	0	1	0	0	0	0	0	0	0
Work_6days/wk v <6 days (ref)	0	0	0	3	0	0	0	0	0	0	0	0	0	0	0	0	0	0	0	0
Work_7days/wk v <7days (ref)	0	0	0	1	0	0	0	0	0	3	0	0	0	0	0	0	0	0	0	0
Trip_length	0	0	0	0	0	0	0	0	0	1	0	0	0	0	0	0	0	0	0	0
Rest_within_day	0	0	0	0	0	0	0	0	0	1	0	0	0	0	0	0	0	0	0	0
Zero_rest_week	1	0	0	0	0	0	0	0	0	3	0	0	0	0	0	0	0	0	0	0
Poor_Harness_Quality	3	0	0	0	0	0	0	0	0	0	0	0	0	0	0	0	0	0	0	0
Poor_Cart_Quality	0	0	0	0	0	0	0	0	0	3	0	0	0	0	0	0	0	0	0	0
Urban v rural environment (ref)	0	0	0	0	0	0	0	0	0	0	3	0	0	0	0	0	0	0	0	0
Load_weight	0	0	0	0	0	0	0	0	0	1	0	0	0	0	0	0	0	0	0	0
Load_weight>100kg v <100kg (ref)	0	0	3	0	0	0	0	0	0	0	0	0	0	0	0	0	0	0	0	0
Cart_weight_>700kg v <700kg (ref)	1	0	0	0	0	0	0	0	0	0	0	0	0	0	0	0	0	0	0	0
BCS	1	1	0	0	0	1	0	0	0	0	0	0	0	1	0	0	0	0	0	0
BCS_low v ideal (ref)	0	0	0	3	0	0	0	0	0	0	0	0	0	0	0	0	0	0	0	0
BCS_low v fat (ref)	0	0	0	3	0	0	0	0	0	0	0	0	0	0	0	0	0	0	0	0
BCS_ideal v fat (ref)	0	0	0	3	0	0	0	0	0	0	0	0	0	0	0	0	0	0	0	0
BCS 4 v <4 (ref)	0	0	2	0	0	0	0	0	0	0	0	0	0	0	0	0	0	0	0	0
BCS<3 v ≥3 (ref)	0	0	0	0	0	0	0	0	3	3	0	0	0	0	0	0	0	0	0	0
Limb_hoof_abnormalities	0	0	0	0	0	0	0	0	0	3	0	0	0	0	0	0	0	0	0	0
Hoof_angle	0	0	0	0	0	0	0	1	0	0	0	0	0	0	0	0	0	0	0	0
Hoof_trimmed	0	0	0	0	3	0	0	0	0	0	0	0	0	0	0	0	0	0	0	0
Hoof_molding_hardware	0	0	0	0	0	0	0	0	0	0	0	0	0	0	0	0	0	0	0	0
SDFT_enlargement	0	0	0	0	0	0	0	1	0	0	0	0	0	0	0	0	0	0	0	0
DDFT_enlargement	0	0	0	0	0	0	0	1	0	0	0	0	0	0	0	0	0	0	0	0
SL_enlargement	0	0	0	0	0	0	0	1	0	0	0	0	0	0	0	0	0	0	0	0
Sores	3	0	0	0	0	0	0	0	0	0	0	0	0	0	0	0	0	0	0	0
EZL	1	0	0	0	0	0	0	0	0	0	0	0	0	0	0	0	0	0	0	0
Shelter quality	0	0	0	0	1	0	0	0	0	0	0	0	0	0	0	0	0	0	0	0
Feed_type	0	0	0	0	1	0	0	0	0	0	0	0	0	0	0	0	0	0	0	0
Water_frequency	0	0	0	0	1	0	0	0	0	0	0	0	0	0	0	0	0	0	0	0
Grooming	0	0	0	0	1	0	0	0	0	0	0	0	0	0	0	0	0	0	0	0
Deworming	0	0	0	0	1	0	0	0	0	0	0	0	0	0	0	0	0	0	0	0
Treatments	0	0	0	0	1	0	0	0	0	0	0	0	0	0	0	0	0	0	0	0
Driver_age	0	0	0	1	0	0	0	0	0	0	0	0	0	0	0	0	0	0	0	0
Driver_equid_experience	0	0	0	1	0	0	0	0	0	0	0	0	0	0	0	0	0	0	0	0
Driver_work_experience	0	0	0	1	0	0	0	0	0	0	0	0	0	0	0	0	0	0	0	0
Driver_experience<2yr v >2yr (ref)	0	0	0	0	0	0	0	0	0	3	0	0	0	0	0	0	0	0	0	0
Driver_experience 3yr v >3yr (ref)	0	0	3	0	0	0	0	0	0	0	0	0	0	0	0	0	0	0	0	0
Driver_education	0	0	0	1	1	0	0	0	0	0	0	0	0	0	0	0	0	0	0	0
Handler_assertiveness	0	0	0	0	0	0	0	0	0	0	0	3	0	0	0	0	0	0	0	0
Ownership_rented v owned (ref)	0	0	0	3	0	0	0	0	0	0	0	0	0	0	0	0	0	0	0	0
Ownership_comission v owned (ref)	0	0	0	1	0	0	0	0	0	0	0	0	0	0	0	0	0	0	0	0
Ownership_rented v commission (ref)	0	0	0	1	0	0	0	0	0	0	0	0	0	0	0	0	0	0	0	0
Number_animals_owned	0	0	1	0	0	0	0	0	0	0	0	0	0	0	0	0	0	0	0	0
Owner_describes_animal_unhealthy	0	0	0	0	0	0	0	0	0	0	0	0	0	0	0	0	1	0	0	0
NGO_intervention_level	0	0	0	0	0	0	1	0	0	0	0	0	0	0	0	0	0	0	0	0

## Sheet: Factors_Gait_Abnormality_prev
Study Factor against Gait Abnormality outcome	Asfaw 2020 (5.2) [80]	Dennison 2007 (19) [73]	Popescu 2013 (39) [78]	Popescu 2017 (40) [76]	Pritchard 2005 (44) [17]	Pritchard 2005 (44.1) [17]	Pritchard 2005 (44.2) [17]	Pritchard 2005 (44)2 [17]	Burn 2010 (15) [24]	S. Mekuria 2013 (56.2) [79]	S. Mekuria 2013 (56.5) [79]	S. Mekuria 2013 (56.6) [79]
Study_arm_type	Outcome subgroup	Overall study	Overall study	Overall study	Overall study	Spp subgroup (horse)	Spp subgroup (donkey)	Other test	Overall study	Outcome subgroup	Spp&outcome (horse ga)	Spp&outcome (donkey ga)
Overall risk of bias	high	moderate	low	high	moderate	moderate	moderate	moderate	low	moderate	moderate	moderate
Species	0	0	0	0	0	0	0	0	0	1	0	0
Species_donkey v horse (ref)	0	0	0	0	3	0	0	0	0	0	0	0
Species_horse v mule (ref)	0	0	0	0	1	0	0	0	0	0	0	0
Species_donkey v mule (ref)	0	0	0	0	1	0	0	0	3	0	0	0
Age (Categorical)	1	0	0	0	0	0	0	0	0	0	0	0
Age (Continuous)	0	0	0	0	0	0	0	0	3	0	0	0
Work_type draught v pack (ref)	0	0	0	0	1	1	1	0	nr	1	1	3
Work_type draught v ridden (ref)	0	0	0	0	3	3	3	0	3	0	0	0
Work_type draught v other (ref)	0	0	0	0	0	3	0	0	nr	0	0	0
Work_type pack v ridden (ref)	0	0	0	0	3	3	3	0	3	0	0	0
Work_type pack v other (ref)	0	0	0	0	0	1	0	0	nr	0	0	0
Work_type ridden v other (ref)	0	0	0	0	0	2	0	0	nr	0	0	0
Study_location	0	1	0	0	0	0	0	0	0	0	0	0
Environment_ rural v urban (ref)	0	0	0	0	0	0	0	0	3	0	0	0
Humidity	0	0	0	0	0	0	0	0	3	0	0	0
Season (summer/winter)	0	0	0	1	0	0	0	0	0	0	0	0
BCS	1	0	0	0	0	0	0	0	0	1	0	0
BCS thinner v fatter (ref)	0	0	0	0	0	0	0	3	3	0	0	0
Limb_hoof_abnormalities	0	0	0	0	0	0	0	3	0	0	0	0
Skin_lesions	0	0	0	0	0	0	0	3	0	0	0	0
Lack of response to environment	0	0	0	0	0	0	0	3	0	0	0	0
Depressed_attitude	0	0	3	0	0	0	0	0	0	0	0	0
Agressiveness towards owner	0	0	3	0	0	0	0	0	0	0	0	0
Observer avoidance/fear	0	0	3	0	0	0	0	0	0	0	0	0
Human-related_indiference	0	0	0	0	0	0	0	0	0	0	0	0

## Sheet: Factors_Lameness_Score
Study Factor against higher Lameness SCORE/GRADE outcome	Galindo 2018 (20) [41]	Galindo 2018 (20.1) [41]	Galindo 2018 (20.2) [41]	Galindo 2018 (20.3) [41]	King 2009 (25) [13]	Leeb 2003 (27) [56]	M. Bazezew 2014 (30) [16]	Morgan 2007 (31) [18]	Namangale 2017 (33) [31]	Norris 2020 (35) [23]	Reix 2014 (47) [12]	Broster 2009 (10) [11]
Study_arm_type	Overall study	Spp subgroup (horse)	Spp subgroup (donkey)	Spp subgroup (mule)	Overall study	Overall study	Overall study	Overall study	Overall study	Overall study	Overall study	Overall study
Overal risk of bias	high	high	high	high	moderate	high	high	high	high	moderate	moderate	low
Age categorical	0	0	0	0	0	0	0	0	0	0	0	0
Age (continuous)	3	1	3	1	0	0	0	0	0	0	3	0
Age (continuous)_forelimbs	0	0	0	0	0	0	0	0	0	0	0	3
Sex	1	1	1	1	0	0	0	0	0	0	0	0
Species_horses v donkeys (ref)	3	0	0	0	0	0	0	0	0	0	0	0
Species_donkeys v horse (ref)	0	0	0	0	0	0	0	0	0	3	0	0
Species_donkeys v mule (ref)	0	0	0	0	0	0	0	0	0	3	0	0
Species_horse v mule (ref)	0	0	0	0	0	0	0	0	0	1	0	0
BCS<3 v ≥3 for G4 lameness (ref)	0	0	0	0	0	0	3	0	0	0	0	0
Low_BCS	0	0	0	0	0	0	0	0	3	0	3	3
HLv FL (ref)	0	0	0	0	1	0	0	0	0	0	0	0
Hindlimb	0	0	0	0	0	0	0	0	0	0	3	3
Conformation (sikle hock)	0	0	0	0	0	0	0	0	0	0	0	3
Conformation (forward at the knee)	0	0	0	0	0	0	0	0	0	0	3	0
Hindquarter skeletal asymetry	0	0	0	0	0	0	0	0	0	0	3	0
Limb palpation	0	0	0	0	0	0	0	0	0	0	0	3
Limb manipulation	0	0	0	0	0	0	0	0	0	0	0	3
Pain or stifness on joint manipulation	0	0	0	0	0	0	0	0	0	0	1	0
Pain on joint palpation	0	0	0	0	0	0	0	0	0	0	3	0
Foot pathology	0	0	0	0	0	0	0	0	0	0	0	3
Pain on percussion of hoof wall	0	0	0	0	0	0	0	0	0	0	3	0
Pain on spinal manipulation	0	0	0	0	0	0	0	0	0	0	3	0
Spinal manipulation (horses <=15)	0	0	0	0	0	0	0	0	0	0	0	3
Work type	0	0	0	0	0	0	0	0	0	0	0	0
Environment/urbanisation	0	0	0	0	0	0	0	1	0	0	0	0
Wound score	0	0	0	0	0	0	0	0	3	0	0	0
Other injury	0	0	0	0	0	0	0	0	3	0	0	0
skin lesions	0	0	0	0	0	0	0	0	2	0	0	0
Nature of gait	0	0	0	0	0	0	0	0	2	0	0	0
hair coat condition	0	0	0	0	0	0	0	0	3	0	0	0
alopecia	0	0	0	0	0	0	0	0	3	0	0	0
behaviour score	0	0	0	0	0	0	0	0	1	0	0	0
reaction to researcher	0	0	0	0	0	0	0	0	1	0	0	0
donkey owner interaction	0	0	0	0	0	0	0	0	1	0	0	0
donkey reaction to environment	0	0	0	0	0	0	0	0	1	0	0	0
Previously visited location	0	0	0	0	0	1	0	0	0	0	0	0

## Sheet: Key
Key:
Study factor effect	direction	code attributted
not tested	n/a	0
not significant	n/a	1
negative association	decreasing	2
positive association	increasing	3
