# Supplementary material for: Prevalence and Factors Associated with Working Equid Lameness in Low- and Middle-Income Countries: A Systematic Review and Meta-Analysis
Source: Animals (Basel). 2022 Nov 10;12(22):3100. doi: 10.3390/ani12223100 (PMC9686919; doi:10.3390/ani12223100)
Supplement: Supplementary file 1 [file animals-12-03100-s001.zip › animals-1956041-New supplementary materials/Spreadsheet_S4_Qualitative_inclusions.xlsx]

## Sheet: Qualitative Inclusions
Study_ID	Study	Publication_year	Title	Relevance / Qualitative comment	Reasons for exclusion from quantitative analysis	Inclusion_Type	Study_Year(s)	N_countries	Country	Country_Income_level	Primary_Focus	Source	FullText_Language	Species	Work_type	Outcome	Internal_Bias_Risk	Externl_Bias_Risk	Overall_Bias_Risk
7	Assefa et al 2017 [81]	2017	The major cause of lameness and associated risk factors in working donkey in and around Hawassa town, Ethiopia	Investigates causes and factors associated with lameness in a population of working donkeys. Describes a population of lame working donkeys and characterises chronicity, onset and location of lameness.	No prevalence or incidence data. Whole population sampled was lame so study factors cannot be considered risk factors for lameness.	Qualitative	2007, 2008	1	Ethiopia	Low	Lameness or orthopaedics related	Scientific Journal	English	Donkey	Various: cart, pack	lameness	moderate	high	high
16	Chala et al 2019 [82]	2019	Health and welfare problems of pack donkeys and cart horses in and around Holeta town, Walmara district, central Ethiopia	Describes the prevalence of posture/gait abnormalities and explores differences between working horses and donkeys as well as some hoof-related causes. Non-significant association between species and gait abnormality.	No prevalence or incidence or risk factors for lameness specifically as outcome is called "posture/gait abnormalities". Discrepancies between narrative and figure results.	Qualitative	2013, 2014	1	Ethiopia	Low	Health and Welfare	Scientific Journal	English	Horse, Donkey	Various: cart (horses), pack (donkeys)	posture/gait abnormality	high	low	moderate
42	Popescu et al 2014 b [83]	2014	The interrelations of good welfare indicators assessed in working horses and their relationships with the type of work	Significant correlations with gait normality. Correlates animal alertness, friendliness, presence of vision, normal hoof shape, lack of limb swelling, normal solar surface and good hoof horn quality with gait normality.	No prevalence, incidence or risk factors for lameness. Gives several significant correlations with normal gait as the outcome. Several possible non-significant correlations that are not specifically stated.	Qualitative	2012	1	Romania	Upper-middle	Health and Welfare	Scientific Journal	English	Horse	Various: cart, transport of people or goods	abnormal gait	moderate	high	high
48	Reix et al 2015 [84]	2015	A two-year participatory intervention project with owners to reduce lameness and limb abnormalities in working horses in Jaipur, India	Describes work type and BCS as risk factors for higher lameness scores. All horses lame on at least on occasion of the 3 annual examinations.	Does not provide statistical results for risk factors for higher lamenes scores. Unit as lameness examination (3 annual examinations). No prevalence data.	Qualitative	2007, 2008, 2009	1	India	Lower-middle	Lameness or orthopaedics related	Scientific Journal	English	Horse	Various: cart, ceremonial, other	lameness	moderate	moderate	moderate
49	Robledo-Reyes et al 2020 [91]	2020	Management and welfare of working equids in the Guerrero state	Correlates hoof molding and hardware with claudication.	Prevalence is reported, but considered together with deformities. According to methods only 10% of the breeders horses were physically assessed and unclear how they were otherwise assessed.	Qualitative	2018, 2019	1	Mexico	Upper-middle	Health and Welfare	Scientific Journal	English	Horse, Donkey, Mule	Various: agriculture, rodeo, riding, tourism, dancing, racing	claudication, "lameness and deformities"	high	moderate	high
51	Saez et al 2013 [85]	2013	Morphological characteristics and most frequent health constraints of urban draught horses attending a free healthcare programme in the south of Chile: a retrospective study (1997-2009)	Reports the prevalence clinical records of lameness from working equids.	Reports only the prevalence of clinical records mentioning lameness as orthopaedic conditions. Unit was clinical record and animals returning to clinic counted as independent observation.	Qualitative	1997, 1998, 1999, 2000, 2001, 2002, 2003, 2004, 2005, 2006, 2007, 2008, 2009	1	Chile	Upper-middle	Health and Welfare	Scientific Journal	English	Horse	pack	lameness	high	high	high
52	Schork et al 2018 [87]	2018	Personality, abnormal behaviour, and health: an evaluation of the welfare of police horses	Offers data on maximum and average lameness cases per animal, but no prevalence or incidence. Negative weak correlations were found between abnormal behaviours and the rate of lameness.	Describes number of lameness events based on health records. Unknown period captured by records. No prevalence or incidence per animal.	Qualitative	unknown	1	Brazil	Upper-middle	Health and Welfare	Scientific Journal	English	Horse	draught	lameness	high	moderate	high
53	Schork et al 2014 [86]	2014	Rapid animal welfare assessment: an archaeological approach	Offers data on maximum and average lameness cases per animal. Assesses the correlation of lameness rate and stable scratch marks.	Only lameness of unknown cause was considered. Lameness based on health records. Unknown period captured by records. No prevalence or incidence per animal.	Qualitative	unknown	1	Brazil	Upper-middle	Health and Welfare	Scientific Journal	English	Horse	Police	lameness	high	moderate	high
57	Tadesse et al 2019 [88]	2019	Identification of causes and associated risk factors for lameness in working donkeys in and around Bishoftu	Investigates onset, grade, location and causes of lameness. No significant differences between sex, BCS and age of animals regarding grade of lameness	Investigates a population of lame donkeys only.	Qualitative	2014, 2015	1	Ethiopia	Low	Lameness or orthopaedics related	Scientific Journal	English	Donkey	pack	lameness	moderate	moderate	moderate
60	Fisahaye et al 2018 [89]	2018	A study on hoof abnormalities among working donkeys presented to veterinary clinics in and around Mekelle, Ethiopia	Describes the proportion of lameness grades within a sample of animals with hoof problems as well as causes.	Only refers to lameness within a sample of animals with hoof problems.	Qualitative	2013, 2014	1	Ethiopia	Low	Lameness or orthopaedics related	Scientific Journal	English	Donkey	Police	lameness	moderate	moderate	moderate
64	Varshney et al 2009 [90]	2009	A study on the limb conformational defects in equine	Provides the percentage of mild, moderate and severe lamaneess in the sampled population.	Lameness data derives from a subset of sampled animals with conformational defects.	Qualitative	2006	1	India	Low	Lameness or orthopaedics related	Scientific Journal	English	Horse, Donkey, Mule	draught	lameness	high	high	high
